# Supplementary material for: SAM68 directs STING signaling to apoptosis in macrophages
Source: Commun Biol. 2024 Mar 7;7:283. doi: 10.1038/s42003-024-05969-1 (PMC10920828; doi:10.1038/s42003-024-05969-1)
Supplement: Supplementary file 5 — Supplementary Data 2 [file 42003_2024_5969_MOESM5_ESM.xlsx]

## Sheet: Fig. 1a
	Mock	Mock	Z-VAD	Z-VAD	MCC950	MCC950	Nec-1	Nec-1	Y-VAD	Y-VAD
	Lipo	dsDNA	Lipo	dsDNA	Lipo	dsDNA	Lipo	dsDNA	Lipo	dsDNA
	-0.544853	11.5198	-2.49076	-2.41292	-2.72427	14.6332	-1.55672	12.0646	0	14.0883
	-0.778362	10.9749	-2.25725	-2.95777	-2.10158	13.3878	-1.86807	10.8971	-0.622689	14.244
	-1.24538	13.1543	-2.64643	-2.87994	-1.63456	13.6213	-2.17941	12.1424	1.01187	14.8667
	-1.63456	14.244	-3.11345	-2.02374	-2.8021	13.6213	-0.934034	9.57385	-0.155672	15.0224
	-2.17941	23.5844	-3.19128	-1.40105	-2.02374	14.3997	-1.79023	9.10683	-2.72427	15.2559
	-0.544853	19.9261	-2.95777	-0.856198	-1.47889	13.9327	-0.622689	10.8971	-1.24538	14.0105

## Sheet: Fig. 1b
	Mock	Mock	Z-VAD	Z-VAD	MCC950	MCC950	Nec-1	Nec-1	Y-VAD	Y-VAD
	Lipo	dsDNA	Lipo	dsDNA	Lipo	dsDNA	Lipo	dsDNA	Lipo	dsDNA
	2.75	17.84	0.98	3.47	1.11	19.64	1.63	19.49	1.64	16.45
	1.96	19.21	0.74	2.84	3.97	18.7	2.05	20.01	1.46	19.77
	0.58	25.94	1.17	4.85	1.75	13.75	3.27	17.3	2.66	18.18
	2.07	14.75	1.75	3.11	2.44	22.7	0.86	15.42	0.67	24.6
	1.34	20.07	0.97	2.89	1.57	21.35	1.85	17.98	1.19	22.74

## Sheet: Fig. 1d
					Untreated (Annexin V)			Untreated (Annexin PI)			cGAMP 100 ug/mL (Annexin V)			cGAMP 100 ug/mL (PI)
				12 h							12.31	11.78		8.85	10.7
				16 h							26.73	26.67		17.15	17.28
				20 h							30.54	30.93		25.87	27.47
				24 h	4.08	4.32		4.46	5.23		29.62	30.4		29.23	32.2

## Sheet: Fig. 1e
			Lipofectamine (Annexin V)			Lipofectamine (PI)			DNA Annexin			DNA PI
		12h	5.75	5.77		8.48	6.84		23.8	25.17		27.78	27.45
		16h	8.79	7.69		11.05	9.12		36.39	29.64		42.24	35.37
		20h	8.53	5.41		14.45	9.44		34.01	37.25		45.1	47.18

## Sheet: Fig. 1f
		Annexin +	PI +
		30.54	25.87
		26.73	17.15
		12.31	8.85
		30.4	32.2
		30.93	27.47
		26.67	17.28
		11.78	10.7
		34.01	45.1
		36.39	42.24
		23.8	27.78
		37.25	47.18
		29.64	35.37
		25.17	27.45
		4.08	4.46
		4.32	5.23
		8.53	14.45
		8.79	11.05
		5.75	8.48
		5.41	9.44
		7.69	9.12
		5.77	6.84

## Sheet: Fig. g
				cGAMP 100 ug/mL (Annexin V)			cGAMP 100 ug/mL (MitoTracker dim)			Untreated (Annexin V)			Untreated (MitoTracker dim)
			24 h	35.27	39.16		33.39	38.18		4.14	3.33		3.55	2.47
			20 h	36.39	37.09		35.86	36.39
			16 h	28.83	28.55		29.54	28.68
			12 h	14.54	13.57		15.55	15.04

## Sheet: Fig. 1h
F
				Lipo (annexin V)			Lipo Mitotracker dim			dsDNA (Annexin)			dsDNA mittracker
			12h	5.99	5.61		7.66	7.99		22.33	23.65		26.17	26.72
			16h	9.13	8.7		9.94	10.15		35.69	36.86		39.21	39.64
			20h	10.04	11.34		11.4	12.78		43.95	41.75		48.78	46.99

## Sheet: Fig. 1i
		Annexin +	Mito Tracker +
		35.27	33.39
		36.39	35.86
		28.83	29.54
		14.54	15.55
		39.16	38.18
		37.09	36.39
		28.55	28.68
		13.57	15.04
		4.14	3.55
		3.33	2.47
		43.95	48.78
		35.69	39.21
		22.33	26.17
		41.75	46.99
		36.86	39.64
		23.65	26.72
		4.14	3.55
		3.33	2.47
		10.15	10.77
		10.04	11.4
		9.13	9.94
		5.99	7.66
		9.2	9.26
		11.34	12.78
		8.7	10.15
		5.61	7.99

## Sheet: Fig. 1l
		B/B KO	B/B KO	AAVS1	AAVS1
		UT	cGAMP	UT	cGAMP
		-8.54229	0.042499	-2.42244	8.37229
		-7.8623	-0.97748	-2.08245	8.0323
		-5.22737	0.467488	-2.33744	8.20229
		-4.97238	-1.82745	-3.69741	11.0922
		3.47979	3.90158	10.2285	11.3532
		-0.80844	4.04218	1.08963	10.5097
		2.9174	3.40949	10.0879	8.5413
		-1.15993	3.40949	0.035149	11.7048
		-0.45694	2.35501	1.30053	9.94728
		-2.07381	2.5659	12.8998	9.10369
		-0.59754	1.79262	8.04921	10.7909
		-2.28471	2.35501	-0.66784	9.59578
		2.76873	16.2866	14.4	34.6667
		5.21173	16.7752	9.24444	19.7333
		5.21173	11.4007	9.6	30.9333
		3.58306	7.98046	10.6667	27.5556
		2.28013	11.4007	9.77778	29.6889
		-1.9544	22.3127	6.04444	28.9778
		-9.41935	10.7097	-5.875	13.625
		3.74193	13.8064	-2.875	11.375
		-2.19355	8.3871	-10.875	-0.625
		-12	13.2903	-3.875	-3.625
		-3.22581	12.2581	-6.125	28.625
		-11.7419	8.12903	-5.875	17.875
					12.875
					13.625

## Sheet: Fig. 2a
		WT	WT	MB21D1 KO	MB21D1 KO	TMEM173 KO	TMEM173 KO	IRF3 KO	IRF3 KO
		Lipo	dsDNA	Lipo	dsDNA	Lipo	dsDNA	Lipo	dsDNA
		2.4781	23.4555	-4.32227	0.403412	-2.72049	-2.54498	2.07818	2.77091
		2.24758	23.225	-3.74597	-0.518672	-1.6674	-2.36946	4.35428	3.06779
		2.13232	23.9166	-3.86123	-0.0576302	-1.75516	-2.89601	3.46363	2.77091
		-2.59336	24.4929	-4.20701	0.403412	-1.40412	-2.72049	4.15636	-0.494805
		-2.01706	24.1471	-2.70862	0.979714			5.14597	1.18753
		-2.24758	24.6081	-2.59336	0.633933			3.06779	1.68234
						11.5172	3.32226
		5.35323	27.2927	1.6674	-0.351031	11.7386	4.20819
		5.87977	23.5191	1.31637	-0.438789	8.41639	3.54374
		5.17771	22.9925	0.351031	-0.175516	7.97342	5.09413
		5.35323	23.7824	0.351031	-0.877578	7.97342	7.30897
						7.08749	6.64452
		13.4328	29.1874	14.4339	8.21089
		12.7695	29.6849	11.6681	9.9395
		13.7645	32.5041	15.8168	10.2852
		11.6086	33.3333	10.4581	10.6309
		13.267	33.8308	11.841	12.8781
		15.0912	35.1575	11.841	11.4952
		3.2615	17.7053
		5.00874	17.1229
		3.9604	19.4525
		4.30984	17.7053
		5.35818	22.2481
		5.12522	21.7822

[truncated: 8 more sheets: Fig. 2i, Fig. 3f, Fig. 3g, Fig. 3h, Fig. 3m, Fig. 4a, Fig. 4e, Fig. 4f]
